# Supplementary material for: Life Years Gained and Healthcare Dollars Saved: National Economic Evidence Supporting Comprehensive Genomic Profiling as Standard of Care for Canadian Cancer Patients
Source: Curr Oncol. 2026 Mar 30;33(4):191. doi: 10.3390/curroncol33040191 (PMC13114272; doi:10.3390/curroncol33040191)
Supplement: Supplementary file 1 [file curroncol-33-00191-s001.zip]

Archive with 1 entries (1 files):
- curroncol-4187219-supplementary.pdf
